# Supplementary material for: A Meta-Analysis of Randomized Controlled Trials (RCTs) Investigating the Efficacy and Safety of Acupuncture in Treating Myocardial Ischemia/Reperfusion (I/R) Injury
Source: Cardiol Res Pract. 2025 Jun 24;2025:9970541. doi: 10.1155/crp/9970541 (PMC12213044; doi:10.1155/crp/9970541)
Supplement: Supporting Information — Additional supporting information can be found online in the Supporting Information section. [file 9970541.f1.zip]

Archive with 13 entries (13 files):
- Supplementary Figure 1 for Forest map of cTnI.pdf
- Supplementary Figure 10 for Forest map of LVEF.pdf
- Supplementary Figure 11 for Forest map of LVEDD.pdf
- Supplementary Figure 12 for Forest map of LVEDV.pdf
- Supplementary Figure 13 for Forest map of LVESV.pdf
- Supplementary Figure 2 for Forest map of CK-MB.pdf
- Supplementary Figure 3 for Forest map of BNP.pdf
- Supplementary Figure 4 for Forest map of  hs-CRP.pdf
- Supplementary Figure 5 for Forest map of TNF-α.pdf
- Supplementary Figure 6 for Forest map of of IL-10.pdf
- Supplementary Figure 7 for Forest map of of IL-6.pdf
- Supplementary Figure 8 for Forest map of  MDA.pdf
- Supplementary Figure 9 for Forest map of  SOD.pdf
